# Supplementary material for: Efficacy of Non-Invasive Brain Stimulation for Treating Depression in Patients with Traumatic Brain Injury: A Meta-Analysis and Meta-Regression of Randomized Controlled Trials
Source: J Clin Med. 2023 Sep 18;12(18):6030. doi: 10.3390/jcm12186030 (PMC10531948; doi:10.3390/jcm12186030)
Supplement: Supplementary file 1 [file jcm-12-06030-s001.zip]

Archive with 1 entries (1 files):
- jcm-2415208-supplementary.pdf
